# Supplementary material for: Analysis of Physician Compliance with Guideline-Directed Medical Therapy for Patients with Heart Failure with Reduced Ejection Fraction: A Real-World Study
Source: Rev Cardiovasc Med. 2023 Sep 18;24(9):257. doi: 10.31083/j.rcm2409257 (PMC11270074; doi:10.31083/j.rcm2409257)
Supplement: Supplementary file 1 [file 2153-8174-24-9-257-s1.zip]

Archive with 1 entries (1 files):
- 2153-8174-24-9-257-s1.docx
